# Supplementary material for: Sodium Phenylbutyrate Attenuates Cisplatin-Induced Acute Kidney Injury Through Inhibition of Pyruvate Dehydrogenase Kinase 4
Source: Biomedicines. 2024 Dec 11;12(12):2815. doi: 10.3390/biomedicines12122815 (PMC11672979; doi:10.3390/biomedicines12122815)
Supplement: Supplementary file 1 [file biomedicines-12-02815-s001.zip]

Archive with 1 entries (1 files):
- biomedicines-3316285-supplementary.pdf
